# Supplementary material for: Identification of quality gaps in healthcare services using the SERVQUAL instrument and importance-performance analysis in medical intensive care: a prospective study at a medical center in Taiwan
Source: BMC Health Serv Res. 2020 Sep 29;20:908. doi: 10.1186/s12913-020-05764-8 (PMC7523493; doi:10.1186/s12913-020-05764-8)
Supplement: Supplementary file 1 — Additional file 1. Research Data. [file 12913_2020_5764_MOESM1_ESM.xlsx]

## Sheet: 復原_工作表1
Group	Gr_SN	A1	A2	A3	A4	A5	A6	A7	A8	A9	A10	A11	A12	A13	A14	A15	A16	A17	A18	A19	A20	A21	A22	S1	S2	S3	S4	S5	Tangibles	Reliability	Responsiveness	Assurance	Empathy	Overall_score	Overall_weighed	Sex	Age	Religion	Having_religion	Relation	Experience	High_edu	Co_habita	Carer	Domestic	Gov_employ	Elderly	Self_or_spouce	Pt_LOS
Expectation	1	5	5	5	5	5	5	5	5	5	5	5	5	5	5	5	5	5	5	5	5	5	5	20	20	20	20	20	5	5	5	5	5	5	5	0	40	0	0	child	1	1	0	0	1	1	0	0	8
Expectation	2	4	3	4	2	4	4	2	4	2	4	4	4	4	5	5	4	4	4	4	4	4	5	15	20	15	25	25	3.25	3.2	4	4.5	4.2	3.83	3.89	0	22	2	1	grandchild	0	1	0	0	1	0	0	0	5
Expectation	3	3	3	3	3	3	3	3	3	3	3	3	3	3	3	3	3	3	3	3	3	3	3	20	20	20	20	20	3	3	3	3	3	3	3	0	64	0	0	spouse	2	0	1	1	1	0	0	1	2
Expectation	4	4	3	4	3	5	4	4	5	4	4	5	5	3	4	4	5	4	4	4	4	5	5	20	20	20	20	20	3.5	4.4	4.25	4.25	4.4	4.16	4.16	0	40	3	1	child	2	0	0	1	1	0	0	0	13
Expectation	5	5	4	4	4	4	4	4	4	4	4	4	4	4	4	4	4	4	4	4	4	4	4	20	15	15	25	25	4.25	4	4	4	4	4.05	4.05	1	52	1	1	child	0	0	1	1	1	0	0	0	10
Expectation	6	5	3	4	4	4	5	5	4	5	4	5	5	4	5	5	5	4	4	4	4	5	5	15	20	25	20	20	4	4.6	4.5	4.75	4.4	4.45	4.47	1	58	2	1	sibling	1	1	1	1	1	0	0	0	7
Expectation	7	5	4	5	2	5	5	5	5	5	5	5	5	4	5	5	4	4	4	5	4	5	5	1	20	19	30	30	4	5	4.75	4.5	4.6	4.57	4.66	0	45			child	2	1	1	0	1	0	0	0	2
Expectation	8	5	4	5	3	5	5	5	4	5	5	5	5	4	5	5	5	5	5	5	5	5	4	10	25	20	25	20	4.25	4.8	4.75	5	4.8	4.72	4.77	1	25	0	0	child	1	1	1	1	0	0	0	0	4
Expectation	9	5	4	4	3	4	4	5	4	5	4	4	4	3	4	5	4	4	3	4	3	4	4	40	20	10	20	10	4	4.4	3.75	4.25	3.6	4	4.05	0	60	2	1	child	1	0	1	1	1	0	0	0	16
Expectation	10	5	3	5	4	5	5	5	5	5	5	5	5	4	5	5	4	5	3	3	4	4	3	0	15	15	30	40	4.25	5	4.75	4.75	3.4	4.43	4.28	0	34	1	1	child	2	0	0	1	1	0	0	0	16
Expectation	11	5	3	4	3	5	5	5	5	5	5	5	5	5	5	5	5	5	5	5	5	5	5	20	20	20	20	20	3.75	5	5	5	5	4.75	4.75	0	47	2	1	spouse	1	0	1	1	1	0	0	1	14
Expectation	12	5	3	5	3	5	5	5	5	5	5	5	5	5	5	5	5	5	5	5	5	5	5	20	20	20	20	20	4	5	5	5	5	4.8	4.8	0	26	2	1	child	2	1	1	1	1	0	0	0	4
Expectation	13	5	4	5	4	5	5	5	4	5	4	5	5	4	5	5	4	5	4	5	5	5	5	20	20	20	20	20	4.5	4.8	4.5	4.75	4.8	4.67	4.67	1	59	3	1	child	1	1	0	0	0	0	0	0	12
Expectation	14	5	4	4	4	4	5	4	4	4	4	4	5	4	5	5	4	4	4	4	4	5	4	15	15	10	30	30	4.25	4.2	4.25	4.5	4.2	4.28	4.3	1	49	1	1	child	2	0	0	1	1	0	0	0	9
Expectation	15	5	2	4	2	4	5	5	5	5	5	5	5	3	5	5	5	5	5	5	5	5	5	20	20	20	20	20	3.25	4.8	4.5	5	5	4.51	4.51	1		1	1	sibling	2	0	0	0	1	0	0	0	11
Expectation	16	5	4	4	3	5	5	5	5	5	5	5	5	5	5	5	5	5	3	5	4	5	4	20	20	20	20	20	4	5	5	5	4.2	4.64	4.64	1	40	0	0	child	1	1	1	1	1	0	0	0	8
Expectation	17	5	5	5	5	5	5	5	5	5	5	5	5	5	5	5	5	5	5	5	5	5	5	20	20	20	20	20	5	5	5	5	5	5	5	0	34	0	0	spouse	0	0	1	1	1	0	0	1	4
Expectation	18	5	3	5	3	5	5	5	5	5	5	5	5	4	5	5	5	5	5	5	5	5	5	15	20	20	20	25	4	5	4.75	5	5	4.75	4.79	1	67	2	1	spouse	1	1	1	1	1	0	1	1	4
Expectation	19	5	5	5	2	5	5	5	5	5	5	5	5	3	5	5	5	5	5	5	5	5	5	10	30	10	25	25	4.25	5	4.5	5	5	4.75	4.85	0	76	1	1	spouse	1	0	1	1	1	0	1	1	15
Expectation	20	5	4	4	4	5	5	5	5	5	4	4	5	4	5	4	4	4	4	3	4	5	4	10	25	20	25	20	4.25	5	4.25	4.25	4	4.35	4.38	1	60	1	1	child	0	1	0	0	1	0	0	0	1
Expectation	21	5	4	4	4	5	5	5	5	4	5	4	4	4	5	5	4	4	4	4	4	4	4	20	20	20	20	20	4.25	4.8	4.25	4.5	4	4.36	4.36	0	59	0	0	spouse	1	1	1	1	1	0	0	1	16
Expectation	22	5	4	5	3	5	5	5	5	5	5	5	5	5	5	5	4	5	4	5	4	5	4	20	20	20	20	20	4.25	5	5	4.75	4.4	4.68	4.68	1	34	3	1	other	0	1	0	0	1	0	0	0	35
Expectation	23	5	4	4	4	5	5	5	5	5	5	4	4	3	4	4	3	4	3	4	3	4	4	20	20	20	20	20	4.25	5	4	3.75	3.6	4.12	4.12	1	45	1	1	child	1	1	0	0	1	0	0	0	10
Expectation	24	5	2	5	4	5	5	5	5	5	4	5	5	4	5	5	4	5	4	4	4	5	4	20	20	20	20	20	4	5	4.5	4.75	4.2	4.49	4.49	0	61	0	0	spouse	0	0	1	1	1	0	0	1	6
Expectation	25	5	4	5	4	5	5	5	5	5	5	5	5	4	5	5	4	5	4	4	4	4	4	13	25	12	25	25	4.5	5	4.75	4.75	4	4.6	4.59	1	27	2	1	child	2	1	1	0	1	0	0	0	2
Expectation	26	4	4	4	4	4	4	4	4	4	4	4	4	4	4	4	4	4	4	4	4	4	4	20	20	20	20	20	4	4	4	4	4	4	4	0	21	1	1	child	2	0	0	1	1	0	0	0	9
Expectation	27	5	3	4	4	5	5	5	5	5	5	5	5	3	5	5	4	5	5	5	5	5	5	20	20	20	20	20	4	5	4.5	4.75	5	4.65	4.65	1	63	0	0	self	0	0	1	1	1	0	0	1	4
Expectation	28	5	4	3	4	5	5	5	5	5	5	5	5	5	5	5	5	5	5	5	5	5	4	20	20	20	20	20	4	5	5	5	4.8	4.76	4.76	0	71	1	1	spouse	1	0	1	1	1	0	1	1	8
Expectation	29	5	4	4	4	5	5	5	4	5	4	5	5	5	5	5	5	5	4	5	4	5	5	18	25	18	25	14	4.25	4.8	4.75	5	4.6	4.68	4.71	1	78	1	1	spouse	1	1	1	1	1	0	1	1	1
Expectation	30	5	4	4	4	5	5	4	4	4	4	4	4	4	4	4	4	5	4	4	4	4	4	20	20	20	20	20	4.25	4.4	4	4.25	4	4.18	4.18	0	58	1	1	child	1	0	0	1	1	0	0	0	6
Expectation	31	4	3	3	3	5	5	5	5	4	5	5	5	4	5	5	5	5	4	4	4	5	4	20	20	20	20	20	3.25	4.8	4.75	5	4.2	4.4	4.4	0	30	0	0	child	0	1	0	0	1	0	0	0	4
Expectation	32	4	3	3	3	5	4	4	4	4	4	3	3	4	4	4	3	5	4	4	3	4	4	10	20	10	30	30	3.25	4.2	3.5	4	3.8	3.75	3.84	0	43	0	0	spouse	0	1	1	1	1	0	0	1	6
Expectation	33	5	5	5	5	5	5	5	5	5	5	5	5	5	5	5	5	5	5	5	5	5	5	20	20	20	20	20	5	5	5	5	5	5	5	1	49	3	1	child	0	1	0	0	1	1	0	0	13
Expectation	34	4	4	4	4	4	4	4	4	5	4	4	4	4	5	5	4	4	4	3	4	5	3	20	20	20	20	20	4	4.2	4	4.5	3.8	4.1	4.1	1	67	0	0	self	0	0	1	1	1	0	1	1	29
Expectation	35	5	5	4	4	5	5	4	5	5	4	4	4	4	4	4	5	4	4	4	4	4	4	20	20	20	20	20	4.5	4.8	4	4.25	4	4.31	4.31	1	67	0	0	self	1	0	1	1	1	1	1	1	5
Expectation	36	4	2	4	3	5	5	5	5	5	5	5	5	5	5	5	5	5	5	5	4	5	5	15	15	15	40	15	3.25	5	5	5	4.8	4.61	4.69	0	62	0	0	in-law	0	0	1	1	1	0	0	0	12
Expectation	37	5	5	4	4	5	5	5	4	5	4	5	4	4	5	5	4	4	5	4	4	4	4	5	50	5	20	20	4.5	4.8	4.25	4.5	4.2	4.45	4.56	1	56	1	1	other	0	1	0	0	1	0	0	0	4
Expectation	38	5	4	4	4	5	5	5	4	5	4	5	5	5	5	5	5	5	5	4	5	5	5	20	20	20	20	20	4.25	4.8	4.75	5	4.8	4.72	4.72	1	75	3	1	sibling	0	1	1	1	0	0	1	0	9
Expectation	39	4	3	3	3	5	5	5	4	5	5	5	5	5	5	5	4	5	5	4	4	5	5	5	30	5	30	30	3.25	4.8	5	4.75	4.6	4.48	4.63	0	63	1	1	spouse	0	1	1	1	1	0	0	1	6
Expectation	40	4	4	4	4	4	4	4	4	4	5	4	4	4	4	4	4	4	4	4	4	4	4	20	20	20	20	20	4	4	4.25	4	4	4.05	4.05	1	48	0	0	spouse	2	0	1	1	1	0	0	1	13
Expectation	41	4	2	4	3	5	5	4	3	5	4	4	4	4	5	5	5	5	5	5	5	5	4	20	20	20	20	20	3.25	4.4	4	5	4.8	4.29	4.29	0	57	0	0	spouse	1	0	1	1	1	0	0	1	10
Expectation	42	5	2	4	2	5	5	5	5	4	5	5	5	5	5	5	4	5	2	4	4	5	4	20	20	20	20	20	3.25	4.8	5	4.75	3.8	4.32	4.32	0	45	2	1	sibling	2	0	0	0	1	0	0	0	7
Expectation	43	5	4	4	4	5	5	5	5	5	5	5	5	5	5	5	5	5	5	5	5	5	5	20	20	20	20	20	4.25	5	5	5	5	4.85	4.85	0	48	2	1	spouse	1	0	1	1	1	0	0	1	21
Expectation	44	3	5	3	4	4	4	4	4	3	3	4	4	3	4	4	4	4	4	3	4	4	4	20	20	20	20	20	3.75	3.8	3.5	4	3.8	3.77	3.77	0	71	2	1	self	1	0	1	1	1	0	1	1	5
Expectation	45	5	4	1	4	5	5	5	4	5	4	5	5	4	5	5	5	5	5	5	5	5	4	20	20	20	20	20	3.5	4.8	4.5	5	4.8	4.52	4.52	1	52	1	1	self	0	0	1	1	1	0	0	1	25
Expectation	46	4	3	4	3	5	4	4	4	5	4	4	4	4	5	5	4	5	4	4	4	5	4	2.5	2.5	2.5	90	2.5	3.5	4.4	4	4.75	4.2	4.17	4.59	1	61	0	0	child	2	1	0	1	1	0	0	0	4
Expectation	47	5	4	4	4	5	5	5	3	5	4	5	5	4	5	5	4	5	5	4	5	5	4	20	20	20	20	20	4.25	4.6	4.5	4.75	4.6	4.54	4.54	0	53	2	1	child	2	1	0	1	1	0	0	0	15
Expectation	48	4	2	2	2	5	5	4	4	4	4	4	5	5	5	5	4	5	5	5	5	5	5	20	20	20	20	20	2.5	4.4	4.5	4.75	5	4.23	4.23	1	88	2	1	self	0	0	1	1	1	0	1	1	6
Expectation	49	5	4	4	4	4	5	4	4	5	4	4	5	5	5	5	5	5	4	4	5	4	4	20	20	20	20	20	4.25	4.4	4.5	5	4.2	4.47	4.47	1	71	1	1	other	0	0	0	0	1	0	1	0	6
Expectation	50	5	5	4	3	5	5	5	4	5	5	5	5	4	5	5	5	5	5	4	5	5	5	5	5	10	50	30	4.25	4.8	4.75	5	4.8	4.72	4.84	0	70	2	1	spouse	0	0	1	1	1	0	1	1	15
Expectation	51	5	3	4	3	5	4	5	5	5	5	5	5	4	5	5	5	5	5	5	5	5	5	15	15	15	30	25	3.75	4.8	4.75	5	5	4.66	4.73	1	54	3	1	spouse	0	0	1	1	1	0	0	1	6
Expectation	52	5	4	5	4	5	5	5	5	5	4	5	5	5	5	5	5	5	5	4	4	5	5	20	30	20	20	10	4.5	5	4.75	5	4.6	4.77	4.8	0	41	0	0	child	0	1	0	1	1	0	0	0	18
Expectation	53	5	3	3	4	5	5	5	5	5	5	5	5	5	5	5	5	5	4	5	5	5	5	20	20	20	20	20	3.75	5	5	5	4.8	4.71	4.71	1	49	0	0	child	1	1	1	1	1	0	0	0	7
Expectation	54	4	5	5	5	5	5	5	4	4	4	5	5	4	5	5	5	5	5	5	5	5	5	20	20	19	20	20	4.75	4.6	4.5	5	5	4.77	4.73	1	49	1	1	child	1	0	0	1	1	0	0	0	4
Expectation	55	5	5	5	5	5	5	5	5	5	5	5	5	5	5	5	5	5	5	5	5	5	5	0	20	20	30	30	5	5	5	5	5	5	5	0	70	0	0	spouse	0	1	1	1	1	1	1	1	5
Expectation	56	5	5	5	5	5	5	5	5	5	5	5	5	5	5	5	5	5	5	5	5	5	5	10	10	10	60	10	5	5	5	5	5	5	5	0	66	1	1	spouse	1	0	1	1	1	0	1	1	37
Expectation	57	5	2	3	3	5	5	5	4	5	4	4	5	3	5	5	5	5	4	3	4	5	5	2	30	8	30	30	3.25	4.8	4	5	4.2	4.25	4.53	0	46	0	0	sibling	1	1	0	1	1	0	0	0	21
Expectation	58	5	2	4	3	5	5	5	4	5	4	4	4	3	5	5	4	4	4	4	4	4	4	20	20	20	20	20	3.5	4.8	3.75	4.5	4	4.11	4.11	1	35	0	0	child	1	1	0	0	1	0	0	0	19
Expectation	59	5	4	4	4	4	5	5	4	4	4	5	5	4	4	5	4	5	4	4	4	5	5	20	20	20	20	20	4.25	4.4	4.5	4.5	4.4	4.41	4.41	1	71	1	1	self	1	1	1	1	1	0	1	1	7
Expectation	60	5	4	5	3	5	5	5	5	5	5	5	4	5	5	5	5	5	4	4	4	5	4	20	20	20	20	20	4.25	5	4.75	5	4.2	4.64	4.64	0	34	1	1	child	0	1	1	1	1	0	0	0	5
Expectation	61	5	4	5	5	5	5	5	5	5	5	5	5	5	5	5	5	5	4	5	4	5	5	10	10	20	20	40	4.75	5	5	5	4.6	4.87	4.82	0	48	1	1	in-law	0	1	0	0	1	0	0	0	9
Expectation	62	4	3	3	3	5	4	5	4	5	5	4	4	4	4	4	4	5	4	3	3	5	4	20	10	10	30	30	3.25	4.6	4.25	4.25	3.8	4.03	3.96	1	65	2	1	child	1	0	1	1	1	0	0	0	3
Expectation	63	4	4	4	3	5	5	5	5	5	5	5	5	5	5	5	5	5	5	5	5	5	5	20	20	20	202	20	3.75	5	5	5	5	4.75	12.33	1	85	0	0	self	0	1	1	1	1	0	1	1	4
Expectation	64	5	3	3	3	5	5	5	5	5	5	5	5	5	5	5	5	5	4	4	5	5	4	30	5	5	30	30	3.5	5	5	5	4.4	4.58	4.41	0	48	1	1	child	0	1	0	1	1	0	0	0	10
Expectation	65	5	2	3	2	5	5	5	5	5	5	5	5	5	5	5	5	5	5	5	5	5	5	10	10	10	60	10	3	5	5	5	5	4.6	4.77	1	65	1	1	parent	2	0	0	1	1	0	0	0	22
Expectation	66	5	4	4	4	5	5	5	4	5	5	5	5	5	5	5	5	5	5	5	5	5	5	20	20	20	20	20	4.25	4.8	5	5	5	4.81	4.81	0	39	1	1	child	2	1	0	0	1	0	0	0	9
Expectation	67	5	4	4	5	5	5	5	5	5	5	5	5	5	5	5	5	5	5	5	5	5	5	20	20	20	20	20	4.5	5	5	5	5	4.9	4.9	0	60	1	1	child	1	1	1	1	1	0	0	0	11
Expectation	68	5	2	5	2	5	5	5	5	5	5	5	5	5	5	5	5	5	5	4	5	5	5	20	20	20	20	20	3.5	5	5	5	4.8	4.66	4.66	0	65	2	1	spouse	2	0	1	1	1	0	0	1	8
Expectation	69	5	4	4	4	5	5	5	5	5	5	5	5	5	5	5	5	5	5	4	5	5	5	10	15	15	30	30	4.25	5	5	5	4.8	4.81	4.86	0	49	1	1	spouse	0	0	1	1	1	0	0	1	17
Expectation	70	5	3	4	3	5	5	5	5	5	5	4	5	5	4	5	4	5	4	4	4	5	4	20	20	20	20	20	3.75	5	4.75	4.5	4.2	4.44	4.44	1	46	1	1	child	0	1	1	1	1	0	0	0	18
Expectation	71	5	2	3	2	5	5	5	5	5	5	5	5	5	5	5	5	5	5	3	5	5	5	10	20	20	30	20	3	5	5	5	4.6	4.52	4.69	1	36	0	0	child	0	1	1	1	1	0	0	0	4
Expectation	72	4	5	5	5	5	5	5	5	5	5	5	5	5	5	5	5	5	5	5	5	5	5	20	20	20	20	20	4.75	5	5	5	5	4.95	4.95	1	79	3	1	self	0	1	1	1	1	0	1	1	3
Expectation	73	5	1	4	1	5	5	3	3	5	5	5	5	4	5	5	5	3	4	3	3	5	4	10	30	20	20	20	2.75	4.2	4.75	4.5	3.8	4	4.12	1	43	2	1	child	1	1	0	0	1	1	0	0	62
Expectation	74	5	3	3	3	5	5	5	5	5	5	5	5	5	5	5	5	5	5	5	5	5	5	20	10	10	30	30	3.5	5	5	5	5	4.7	4.7	0	37	2	1	child	0	1	1	0	1	1	0	0	18
Expectation	75	3	3	5	3	3	5	5	5	5	5	5	4	4	5	5	4	4	4	3	3	5	5	20	20	20	20	20	3.5	4.6	4.5	4.5	4	4.22	4.22	0	22	0	0	grandchild	0	0	0	0	1	0	0	0	2
Expectation	76	5	4	4	4	5	5	5	5	5	5	5	5	5	5	5	5	5	5	5	5	5	4	20	20	20	20	20	4.25	5	5	5	4.8	4.81	4.81	0	77	1	1	spouse	1	0	1	1	1	0	1	1	15
Expectation	77	5	3	5	3	5	5	5	5	5	4	5	5	5	5	5	4	5	3	3	4	5	5	10	20	10	30	30	4	5	4.75	4.75	4	4.5	4.5	0	50	1	1	other	1	1	1	1	1	0	0	0	10
Expectation	78	5	4	4	4	5	5	5	5	5	5	5	5	5	5	5	5	5	5	5	5	5	5	20	20	20	20	20	4.25	5	5	5	5	4.85	4.85	0	50	3	1	child	0	1	0	1	1	1	0	0	21
Expectation	79	5	3	4	4	5	5	5	5	4	5	5	5	4	5	5	4	5	3	2	2	5	5	20	20	20	20	20	4	4.8	4.75	4.75	3.4	4.34	4.34	0	38	2	1	in-law	1	1	1	1	1	0	0	0	18
Expectation	80	4	3	4	4	5	5	4	4	5	5	5	4	4	4	4	3	5	4	4	4	4	4	20	20	20	20	20	3.75	4.6	4.5	4	4	4.17	4.17	1	68	0	0	spouse	0	1	1	1	1	0	1	1	6
Expectation	81	4	3	4	4	4	4	4	4	3	4	4	4	3	3	3	4	3	3	3	3	5	3	20	20	15	25	20	3.75	3.8	3.75	3.25	3.4	3.59	3.57	0	30	1	1	child	1	1	1	0	1	0	0	0	2
Expectation	82	4	4	4	2	5	5	5	5	4	4	5	4	5	4	4	4	4	4	4	5	4	4	15	15	10	40	20	3.5	4.8	4.5	4	4.2	4.2	4.15	1	66	0	0	child	0	1	1	0	1	1	1	0	13
Expectation	83	5	2	3	2	5	4	5	5	5	5	4	4	5	4	4	3	5	3	3	2	5	4	10	20	20	20	30	3	4.8	4.5	4	3.4	3.94	3.97	1	31	1	1	child	1	0	0	0	1	0	0	0	11
Expectation	84	4	4	4	4	5	5	5	4	4	4	4	4	4	4	4	4	4	4	4	4	4	4	20	20	20	20	20	4	4.6	4	4	4	4.12	4.12	0	57	0	0	in-law	1	1	1	1	1	0	0	0	12
Expectation	85	5	4	4	3	5	5	5	5	5	5	5	5	5	5	5	4	4	5	4	5	5	4	10	10	20	30	30	4	5	5	4.5	4.6	4.62	4.63	0	56	1	1	spouse	2	1	1	1	1	1	0	1	25
Expectation	86	5	4	5	4	5	5	5	5	5	5	5	5	5	5	5	5	5	4	5	5	5	4	20	20	20	20	20	4.5	5	5	5	4.6	4.82	4.82	0	64	0	0	spouse	0	0	1	1	1	0	0	1	4
Expectation	87	5	5	5	2	5	5	5	5	5	5	5	5	5	5	5	5	5	5	5	5	5	5	50	20	10	10	10	4.25	5	5	5	5	4.85	4.66	1	56	2	1	spouse	0	1	1	1	1	0	0	1	10
Expectation	88	5	4	4	4	5	5	5	5	5	5	5	5	5	5	5	5	5	5	5	5	5	5	20	20	20	20	20	4.25	5	5	5	5	4.85	4.85	1	40	1	1	child	0	1	1	1	1	0	0	0	16
Expectation	89	4	4	4	3	4	4	4	4	4	4	4	4	4	4	4	4	5	3	4	4	4	4	10	15	15	30	30	3.75	4	4	4.25	3.8	3.96	3.99	0	37	0	0	child	2	1	0	1	1	0	0	0	5
Expectation	90	5	5	5	5	5	5	5	5	5	5	5	5	5	5	5	5	5	5	5	5	5	5	20	20	20	20	20	5	5	5	5	5	5	5	0	39	1	1	in-law	0	1	0	1	1	0	0	0	16
Expectation	91	5	2	4	2	5	5	5	5	4	4	5	5	5	5	5	5	4	4	4	4	5	4	5	5	20	40	30	3.25	4.8	4.75	4.75	4.2	4.35	4.49	1	53	0	0	spouse	2	1	1	1	1	0	0	1	4
Expectation	92	3	3	4	4	5	5	4	4	5	4	4	4	3	4	4	4	3	5	4	2	3	5	10	30	20	20	20	3.5	4.6	3.75	3.75	3.8	3.88	3.97	1	41	0	0	self	0	1	1	1	1	0	0	1	2
Expectation	93	5	5	5	4	5	4	4	4	5	4	5	5	4	5	5	4	5	5	5	5	5	5	15	15	15	40	15	4.75	4.4	4.5	4.75	5	4.68	4.69	0	54	3	1	self	0	1	1	1	1	0	0	1	2
Expectation	94	5	4	5	5	5	5	5	5	5	5	5	5	5	5	5	5	5	5	5	5	5	5	20	20	20	20	20	4.75	5	5	5	5	4.95	4.95	0	24	1	1	child	0	1	1	1	1	0	0	0	14
Expectation	95	5	4	4	4	5	5	5	5	5	5	5	5	5	5	5	5	5	5	5	5	5	5	10	20	20	30	20	4.25	5	5	5	5	4.85	4.91	0	55	2	1	spouse	2	0	1	1	1	0	0	1	2
Expectation	96	5	5	5	5	5	5	5	5	5	5	5	5	5	5	5	5	5	5	5	5	5	5	20	20	20	20	20	5	5	5	5	5	5	5	0	70	1	1	spouse	2	0	0	1	1	0	1	1	11
Expectation	97	5	5	5	5	5	5	5	5	5	5	5	5	5	5	5	5	5	5	5	5	5	5	10	20	20	30	20	5	5	5	5	5	5	5	0	50	0	0	child	1	1	0	1	1	1	0	0	8
Expectation	98	5	4	5	4	5	5	5	5	5	4	5	5	5	5	5	5	4	4	4	5	5	5	10	15	15	30	30	4.5	5	4.75	4.75	4.6	4.72	4.72	0	32	0	0	child	0	0	1	0	1	0	0	0	4
Expectation	99	5	3	4	3	5	5	5	5	5	5	5	5	5	5	5	4	5	4	3	3	5	4	20	20	20	20	20	3.75	5	5	4.75	3.8	4.46	4.46	0	50	1	1	spouse	0	1	1	1	1	1	0	1	9
Expectation	100	5	5	5	5	5	5	5	5	5	5	5	5	5	5	5	5	5	5	5	5	5	5	10	20	20	30	20	5	5	5	5	5	5	5	1	70	3	1	sibling	1	1	0	0	1	0	1	0	10
Expectation	101	5	3	4	3	5	5	5	5	5	5	4	5	5	4	4	4	4	4	4	4	5	4	10	20	20	30	20	3.75	5	4.75	4	4.2	4.34	4.36	0	52	0	0	spouse	2	1	1	1	1	0	0	1	2
Expectation	102	4	5	5	3	5	5	5	4	5	5	5	5	4	5	5	5	4	5	4	4	5	5	20	20	20	20	20	4.25	4.8	4.75	4.75	4.6	4.63	4.63	1	80	2	1	self	0	1	1	1	1	0	1	1	2
Expectation	103	5	4	4	4	5	5	5	5	5	4	5	5	5	5	5	5	5	5	4	5	5	4	20	20	20	20	20	4.25	5	4.75	5	4.6	4.72	4.72	1	59	2	1	child	0	1	0	1	1	0	0	0	7
Expectation	104	4	4	4	4	5	4	4	4	4	4	5	5	4	5	5	4	4	5	4	4	5	5	20	20	20	20	20	4	4.2	4.5	4.5	4.6	4.36	4.36	0	74	1	1	spouse	2	0	1	1	1	0	1	1	9
Expectation	105	4	3	4	3	5	4	4	5	5	5	5	4	5	4	4	3	5	5	4	5	5	5	15	20	25	10	30	3.5	4.6	4.75	4	4.8	4.33	4.45	1	20	0	0	grandchild	0	1	0	0	1	0	0	0	12
Expectation	106	5	3	5	3	5	5	5	5	5	4	5	5	5	5	5	5	4	4	4	4	5	5	10	20	30	20	20	4	5	4.75	4.75	4.4	4.58	4.64	1	70	2	1	self	2	0	1	1	1	0	1	1	3
Expectation	107	4	4	4	4	5	5	5	5	5	5	5	5	5	5	5	5	5	5	5	5	5	5	20	20	20	20	20	4	5	5	5	5	4.8	4.8	1	71	0	0	spouse	0	0	1	1	1	0	1	1	24
Expectation	108	3	5	5	5	5	5	5	5	3	5	5	5	5	2	5	5	2	5	3	5	5	3	20	20	20	20	20	4.5	4.6	5	3.5	4.2	4.36	4.36	1	57	0	0	sibling	1	1	0	0	0	0	0	0	4
Expectation	109	5	4	4	4	5	5	5	5	5	5	5	5	5	5	5	5	5	5	5	5	5	5	20	20	20	20	20	4.25	5	5	5	5	4.85	4.85	1	40	0	0	child	1	1	0	0	1	0	0	0	6
Expectation	110	5	3	4	4	4	4	4	4	4	4	4	4	4	5	5	5	4	4	4	4	5	4	20	20	20	20	20	4	4	4	4.75	4.2	4.19	4.19	1	51	1	1	self	2	1		1	1	0	0	1	5
Expectation	111	5	4	4	4	5	5	5	5	5	4	5	4	4	5	5	4	4	4	4	4	5	4	10	10	10	35	35	4.25	5	4.25	4.5	4.2	4.44	4.4	0	64	1	1	spouse	2	1		1	1	1	0	1	8
Expectation	112	5	4	4	4	5	5	5	5	5	5	5	4	5	5	5	4	4	4	4	5	5	5	25	5	5	25	40	4.25	5	4.75	4.5	4.6	4.62	4.53	0	56	2	1	other	0	1		0	0	0	0	0	5
Expectation	113	3	3	3	3	4	4	4	4	4	4	4	4	4	4	5	5	4	4	4	4	4	4	10	20	20	30	20	3	4	4	4.5	4	3.9	4.03	1	60	0	0	self	2	0		1	1	0	0	1	6
Expectation	114	5	3	4	3	5	5	4	4	4	5	5	4	4	4	4	3	5	4	4	3	4	5	20	20	20	20	20	3.75	4.4	4.5	4	4	4.13	4.13	0	30	0	0	sibling	0	1		1	0	0	0	0	7
Expectation	115	5	4	4	3	5	5	5	4	5	5	5	5	5	5	5	5	5	4	3	4	5	4	15	20	15	25	25	4	4.8	5	5	4	4.56	4.56	0	32	1	1	spouse	2	1		1	1	0	0	1	8
Expectation	116	4	3	3	3	5	5	4	3	5	4	4	4	5	4	4	3	5	3	3	4	4	4	2.5	2.5	2.5	90	2.5	3.25	4.4	4.25	4	3.6	3.9	3.97	1	28	0	0	child	0	1		1	0	0	0	0	2
Expectation	117	4	3	4	3	5	5	5	5	5	4	5	5	4	5	5	4	5	4	5	5	5	5	20	20	20	20	20	3.5	5	4.5	4.75	4.8	4.51	4.51	1	45	2	1	child	2	1		1	1	0	0	0	11
Perception	1	4	3	4	2	3	5	4	4	5	5	4	4	4	4	4	4	4	4	4	4	2	4	20	20	20	20	20	3.25	4.2	4.25	4	3.6	3.86	3.86	0	0	2	1	in-law	2	0	0	0	1	0	0	0	8
Perception	2	5	4	5	4	5	5	5	5	5	5	5	5	4	5	5	5	5	5	5	5	5	5	20	20	20	20	20	4.5	5	4.75	5	5	4.85	4.85	0	0	3	1	child	2	0	0	1	1	0	0	0	2
Perception	3	5	5	5	5	5	5	5	5	5	5	5	5	5	5	5	5	5	5	5	5	5	5	20	20	20	20	20	5	5	5	5	5	5	5	0	0	0	0	spouse	0	0	1	1	1	0	0	1	5
Perception	4	4	5	5	5	5	5	5	5	5	5	5	5	5	5	5	5	5	5	5	5	5	5	15	20	20	20	25	4.75	5	5	5	5	4.95	4.96	1	0	2	1	sibling	1	1	1	1	1	0	0	0	7
Perception	5	5	4	4	4	4	4	4	4	4	4	4	4	3	4	4	4	3	4	4	4	4	4	40	20	10	20	10	4.25	4	3.75	3.75	4	3.95	4.03	0	0	2	1	child	1	1	1	1	1	0	0	0	4
Perception	6	4	3	4	3	5	5	4	4	4	4	4	4	4	4	3	3	3	3	3	4	4	4	20	20	20	20	20	3.5	4.4	4	3.25	3.6	3.75	3.75	0	0	2	1	child	0	1	0	1	1	1	0	0	10
Perception	7	4	3	3	3	4	4	4	4	4	4	4	4	4	4	4	3	4	3	4	3	4	4	20	20	20	20	20	3.25	4	4	3.75	3.6	3.72	3.72	1	0	1	1	child	0	0	1	1	1	0	0	0	13
Perception	8	5	4	4	4	5	5	5	5	3	4	5	5	5	5	5	5	5	5	5	5	5	5	18	20	20	20	20	4.25	4.6	4.75	5	5	4.72	4.64	1	0	1	1	child	2	0	0	1	1	0	0	0	4
Perception	9	5	5	5	5	5	5	5	5	5	5	5	5	4	5	5	5	5	5	5	5	5	5	20	20	20	20	20	5	5	4.75	5	5	4.95	4.95	0	0	2	1	child	2	1	1	1	1	0	0	0	4
Perception	10	5	4	5	5	5	5	5	5	5	5	5	5	4	5	5	5	5	5	5	5	5	5	10	20	20	25	25	4.75	5	4.75	5	5	4.9	4.93	0	1	1	1	spouse	1	0	1	1	1	0	1	1	4
Perception	11	5	4	5	4	5	5	5	5	5	5	5	5	4	5	4	4	5	3	4	3	4	3	5	5	20	40	30	4.5	5	4.75	4.5	3.4	4.43	4.25	0	0	0	0	child	0	0	0	1	1	0	0	0	9
Perception	12	5	4	4	3	5	5	5	5	5	4	5	4	5	5	5	4	5	4	5	5	5	5	20	10	10	30	30	4	5	4.5	4.75	4.8	4.61	4.62	0	0	2	1	child	1	0	0	1	1	0	0	0	12
Perception	13	5	5	5	5	5	5	5	5	5	5	5	5	5	5	5	5	5	5	5	5	5	5	20	20	20	20	20	5	5	5	5	5	5	5	1	0	0	0	child	0	0	1	1	1	0	0	0	16
Perception	14	5	4	4	4	5	5	5	5	5	5	5	5	5	5	5	5	5	5	5	5	5	5	20	20	20	20	20	4.25	5	5	5	5	4.85	4.85	0	0	2	1	spouse	1	0	1	1	1	0	0	1	16
Perception	15	5	4	5	5	5	5	5	5	5	5	5	5	5	5	5	5	5	5	5	5	5	5	20	20	20	20	20	4.75	5	5	5	5	4.95	4.95	1	1	2	1	spouse	1	1	1	1	1	0	1	1	2
Perception	16	5	5	5	5	5	5	5	5	5	5	5	5	5	5	5	5	5	5	5	5	5	5	20	20	20	20	20	5	5	5	5	5	5	5	1	0	0	0	self	0	0	1	1	1	0	0	1	6
Perception	17	5	5	5	5	5	5	5	5	5	5	5	5	5	5	5	5	5	5	5	5	5	5	20	20	20	25	15	5	5	5	5	5	5	5	1	1	1	1	spouse	1	1	1	1	1	0	1	1	4
Perception	18	5	3	5	3	5	5	5	5	5	5	5	5	5	5	5	5	5	5	5	5	5	5	20	20	20	20	20	4	5	5	5	5	4.8	4.8	0	0	0	0	child	2	1	1	0	1	0	0	0	1
Perception	19	4	4	4	3	5	5	4	5	5	5	5	4	4	5	5	5	4	4	5	3	4	4	20	20	20	20	20	3.75	4.8	4.5	4.75	4	4.36	4.36	0	1	1	1	spouse	1	0	1	1	1	0	1	1	10
Perception	20	3	3	5	5	4	4	4	4	5	4	4	5	5	4	4	4	4	4	5	4	4	4	20	20	20	20	20	4	4.2	4.5	4	4.2	4.18	4.18	0	0	3	1	other	0	0	0	0	1	0	0	0	16
Perception	21	4	4	4	4	4	4	4	4	4	4	4	4	4	4	4	4	4	4	4	4	4	4	20	20	20	20	20	4	4	4	4	4	4	4	0	0	1	1	child	1	1	0	0	1	0	0	0	8
Perception	22	3	3	5	3	4	4	4	4	4	4	4	3	3	3	4	4	3	4	4	4	4	4	20	20	20	20	20	3.5	4	3.5	3.5	4	3.7	3.7	1	0	2	1	self	0	0	1	1	1	0	0	1	4
Perception	23	5	3	5	3	5	5	5	5	5	5	5	5	4	5	5	4	5	4	5	5	5	5	20	20	20	20	20	4	5	4.75	4.75	4.8	4.66	4.66	0	0	0	0	child	0	1	0	0	1	0	0	0	9
Perception	24	3	3	5	5	4	4	4	4	4	4	4	4	4	4	4	4	4	4	4	4	4	4	20	20	20	20	20	4	4	4	4	4	4	4	0	0	1	1	child	1	0	0	0	1	0	0	0	6
Perception	25	4	4	4	4	4	4	4	4	4	4	4	4	4	4	4	4	3	4	4	4	4	4	10	10	10	35	35	4	4	4	3.75	4	3.95	3.91	0	0	1	1	child	1	0	1	1	1	0	0	0	5
Perception	26	5	5	5	5	5	5	5	5	5	5	5	5	5	5	5	5	5	5	5	5	5	5	20	20	20	20	20	5	5	5	5	5	5	5	1	1	0	0	self	1	0	1	1	1	0	1	1	4
Perception	27	3	3	4	3	4	2	4	4	3	3	3	4	4	3	3	3	4	4	4	4	4	4	20	20	20	20	20	3.25	3.4	3.5	3.25	4	3.48	3.48	1	0	0	0	self	1	0	1	1	1	0	0	1	6
Perception	28	5	5	5	5	5	5	5	5	5	5	5	5	5	5	5	5	5	5	5	5	5	5	20	20	20	20	20	5	5	5	5	5	5	5	0	1	1	1	child	1	1	1	1	1	1	1	0	13
Perception	29	5	5	5	5	5	5	5	5	5	5	5	5	5	5	5	5	5	5	5	5	5	5	20	20	20	20	20	5	5	5	5	5	5	5	1	0	3	1	child	0	1	0	0	1	1	0	0	10
Perception	30	3	3	3	3	3	4	2	2	3	3	2	3	3	3	3	2	2	2	2	2	2	2	20	20	20	20	20	3	2.8	2.75	2.5	2	2.61	2.61	1	1	0	0	self	0	0	1	1	1	0	1	1	9
Perception	31	5	5	5	5	5	5	5	5	5	5	5	5	5	5	5	5	5	5	5	5	5	5	20	20	20	20	20	5	5	5	5	5	5	5	1	1	3	1	sibling	0	1	1	1	1	0	1	0	12
Perception	32	4	4	5	4	5	5	5	5	4	4	5	5	5	5	5	5	5	5	5	5	5	5	6	7	7	40	40	4.25	4.8	4.75	5	5	4.76	4.92	0	0	2	1	self	2	0	1	1	1	0	0	1	7
Perception	33	4	4	5	3	4	4	4	4	4	4	4	4	4	4	4	4	4	4	4	4	4	4	20	20	20	20	20	4	4	4	4	4	4	4	0	0	3	1	spouse	0	0	1	1	1	1	0	1	5
Perception	34	5	5	5	5	5	5	5	5	5	5	5	5	5	5	5	5	5	5	5	5	5	5	20	20	20	20	20	5	5	5	5	5	5	5	0	1	2	1	self	1	0	1	1	1	0	1	1	4
Perception	35	4	4	4	4	4	3	4	4	4	4	4	4	4	4	4	4	4	4	4	4	4	4	20	20	20	20	20	4	3.8	4	4	4	3.96	3.96	0	0	2	1	spouse	1	0	1	1	1	0	0	1	6
Perception	36	3	3	3	3	4	4	4	4	4	4	4	4	4	4	4	4	4	4	4	4	4	4	20	20	20	20	20	3	4	4	4	4	3.8	3.8	1	1	2	1	self	0	0	1	1	1	0	1	1	6
Perception	37	5	5	5	5	5	5	5	5	5	5	5	5	5	5	5	5	5	5	5	5	5	5	20	20	20	20	20	5	5	5	5	5	5	5	1	0	1	1	self	0	0	1	1	1	0	0	1	35
Perception	38	5	4	5	5	5	5	5	5	5	5	5	5	5	5	5	5	5	5	5	5	5	5	20	20	20	20	20	4.75	5	5	5	5	4.95	4.95	1	1	1	1	other	0	0	0	0	1	0	1	0	4
Perception	39	2	2	3	2	4	4	4	4	3	3	4	4	4	4	4	4	4	4	4	4	4	4	20	20	20	20	20	2.25	3.8	3.75	4	4	3.56	3.56	1	0	0	0	child	1	1	1	1	1	0	0	0	6
Perception	40	4	3	3	3	4	4	4	4	4	4	3	4	4	4	4	4	3	4	4	4	4	4	10	20	20	30	20	3.25	4	3.75	3.75	4	3.75	3.8	0	0	3	1	self	0	0	1	1	1	0	0	1	5
Perception	41	5	5	5	5	5	5	5	5	5	5	5	5	5	5	5	5	5	5	5	5	5	5	20	20	20	20	20	5	5	5	5	5	5	5	0	1	1	1	spouse	0	0	1	1	1	0	1	1	7
Perception	42	5	4	4	4	5	5	5	5	5	5	5	5	5	5	5	5	5	5	5	5	5	5	20	20	20	20	20	4.25	5	5	5	5	4.85	4.85	0	0	2	1	child	2	0	1	1	1	0	0	0	21
Perception	43	4	5	5	5	5	5	5	5	5	5	5	5	5	5	5	5	5	5	5	5	5	5	20	20	20	20	20	4.75	5	5	5	5	4.95	4.95	1	0	1	1	child	1	0	0	1	1	0	0	0	29
Perception	44	4	4	4	4	5	5	5	4	5	4	5	5	4	5	5	5	5	5	5	5	5	5	10	20	20	25	25	4	4.8	4.5	5	5	4.66	4.76	1	0	1	1	other	0	1	0	1	1	0	0	0	15
Perception	45	5	3	4	3	5	5	5	5	5	5	4	4	4	4	4	3	5	4	4	4	4	4	10	30	15	30	15	3.75	5	4.25	4	4	4.2	4.31	0	1	1	1	spouse	2	0	1	1	1	0	1	1	15
Perception	46	3	3	4	3	4	3	3	3	4	4	4	3	3	4	4	3	5	4	4	3	4	4	20	20	20	20	20	3.25	3.4	3.5	4	3.8	3.59	3.59	1	1	1	1	self	1	1	1	1	1	0	1	1	7
Perception	47	3	3	4	3	4	4	4	4	4	4	4	4	3	4	4	4	4	4	4	4	4	4	20	20	20	20	20	3.25	4	3.75	4	4	3.8	3.8	1	0	3	1	grandchild	1	1	1	0	1	0	0	0	25
Perception	48	5	3	4	3	5	4	4	3	4	3	4	4	4	4	4	4	4	4	3	3	4	4	10	15	15	30	30	3.75	4	3.75	4	3.6	3.82	3.82	1	0	2	1	child	1	0	0	1	0	0	0	0	18
Perception	49	4	3	3	3	4	4	4	5	5	4	4	4	4	5	5	4	5	4	4	2	4	4	10	30	10	30	20	3.25	4.4	4	4.75	3.6	4	4.19	1	0	1	1	other	0	1	0	1	1	0	0	0	4
Perception	50	3	3	4	3	4	4	4	4	4	4	4	4	4	4	4	4	4	4	4	4	4	4	10	10	30	30	20	3.25	4	4	4	4	3.85	3.93	0	0	1	1	in-law	0	1	0	0	1	0	0	0	9
Perception	51	4	4	5	4	5	5	5	5	5	5	5	5	5	5	5	5	5	5	5	5	5	5	6	6	8	40	40	4.25	5	5	5	5	4.85	4.96	1	0	2	1	sibling	1	0	1	1	1	0	0	0	19
Perception	52	4	3	4	3	4	5	5	4	5	4	5	5	4	5	5	3	4	3	3	2	5	5	10	20	10	30	30	3.5	4.6	4.5	4.25	3.6	4.09	4.08	0	0	0	0	child	0	1	0	1	1	1	0	0	4
Perception	53	4	4	4	4	4	4	4	4	4	4	4	4	4	4	4	4	4	4	4	4	4	4	20	20	20	20	20	4	4	4	4	4	4	4	1	0	1	1	child	0	1	1	1	1	0	0	0	21
Perception	54	5	4	5	4	5	5	5	5	5	5	5	5	5	5	5	5	5	5	5	5	5	5	20	20	20	20	20	4.5	5	5	5	5	4.9	4.9	0	0	2	1	spouse	1	0	1	1	1	0	0	1	9
Perception	55	5	5	5	5	5	5	5	5	5	5	5	5	5	5	5	5	5	5	5	5	5	5	20	20	20	20	20	5	5	5	5	5	5	5	1	0	2	1	self	2	0	1	1	1	0	0	1	10
Perception	56	5	5	5	5	5	5	5	5	5	5	5	5	5	5	5	5	5	5	5	5	5	5	20	20	20	20	20	5	5	5	5	5	5	5	0	0	1	1	spouse	1	0	1	1	1	0	0	1	8
Perception	57	4	4	4	5	5	5	5	5	5	5	5	5	4	5	5	5	5	5	5	5	5	5	20	20	20	20	20	4.25	5	4.75	5	5	4.8	4.8	1	0	0	0	child	0	1	1	1	1	0	0	0	3
Perception	58	4	4	5	4	5	5	5	5	5	5	5	5	5	5	5	5	5	5	5	5	5	5	20	20	20	20	20	4.25	5	5	5	5	4.85	4.85	1	0	1	1	child	1	1	1	1	1	0	0	0	11
Perception	59	4	4	4	4	4	4	4	4	4	4	4	4	4	5	5	5	5	4	4	4	4	4	20	20	20	20	20	4	4	4	5	4	4.2	4.2	0	0	0	0	grandchild	0	0	0	0	1	0	0	0	2
Perception	60	4	3	3	3	4	4	4	4	4	4	4	4	4	4	4	4	4	4	4	4	4	4	10	20	20	30	20	3.25	4	4	4	4	3.85	3.93	0	0	1	1	spouse	0	0	1	1	1	0	0	1	17
Perception	61	5	5	5	5	5	5	5	5	5	5	5	5	5	5	5	5	5	5	5	5	5	5	20	20	20	20	20	5	5	5	5	5	5	5	0	1	1	1	spouse	0	0	1	1	1	0	1	1	18
Perception	62	4	4	5	4	4	4	2	4	4	4	4	4	4	3	3	4	4	4	4	4	4	4	10	20	20	30	20	4.25	3.6	4	3.5	4	3.87	3.8	1	0	0	0	child	0	1	1	1	1	0	0	0	22
Perception	63	5	3	4	3	5	5	5	5	5	5	5	5	5	5	5	5	5	5	4	5	5	5	10	20	20	30	20	3.75	5	5	5	4.8	4.71	4.84	0	0	1	1	child	0	1	1	1	1	0	0	0	10
Perception	64	4	4	4	4	4	4	4	4	4	4	4	4	4	5	5	5	4	4	4	4	4	4	10	20	20	30	20	4	4	4	4.75	4	4.15	4.23	0	0	3	1	child	0	1	0	1	1	1	0	0	2
Perception	65	4	4	4	4	4	4	4	4	4	4	4	4	4	4	4	4	4	4	4	4	4	4	20	20	15	25	20	4	4	4	4	4	4	4	0	0	1	1	child	1	1	1	0	1	0	0	0	15
Perception	66	5	3	5	4	5	5	5	5	5	5	5	5	5	5	5	5	5	5	5	5	5	5	10	20	20	30	20	4.25	5	5	5	5	4.85	4.93	0	1	0	0	spouse	0	1	1	1	1	1	1	1	6
Perception	67	5	5	5	5	5	5	5	5	5	5	5	5	5	5	5	5	5	5	5	5	5	5	20	20	20	20	20	5	5	5	5	5	5	5	0	1	1	1	spouse	1	0	1	1	1	0	1	1	18
Perception	68	4	4	4	4	5	5	5	5	4	5	5	5	5	5	5	5	5	5	5	5	5	5	10	20	20	30	20	4	4.8	5	5	5	4.76	4.86	1	1	0	0	spouse	0	1	1	1	1	0	1	1	4
Perception	69	4	4	5	4	5	5	5	5	5	5	5	5	5	5	5	5	5	5	5	5	5	5	20	10	10	30	30	4.25	5	5	5	5	4.85	4.85	0	0	2	1	child	0	1	1	0	1	1	0	0	18
Perception	70	4	4	4	4	4	4	4	4	4	4	4	4	4	4	4	4	4	4	4	4	4	4	10	10	20	30	30	4	4	4	4	4	4	4	0	0	1	1	spouse	2	1	1	1	1	1	0	1	21
Perception	71	5	4	5	4	5	5	5	5	5	5	5	5	4	5	5	5	5	5	5	5	5	5	10	20	20	30	20	4.5	5	4.75	5	5	4.85	4.9	1	0	2	1	child	1	1	1	1	1	0	0	0	11
Perception	72	4	4	5	4	5	5	5	4	4	4	5	4	4	5	5	5	5	4	4	4	4	4	20	20	20	20	20	4.25	4.6	4.25	5	4	4.42	4.42	1	0	1	1	child	1	1	1	1	1	0	0	0	5
Perception	73	5	5	5	5	5	5	5	5	5	5	5	5	5	5	5	5	5	5	5	5	5	5	10	20	20	30	20	5	5	5	5	5	5	5	0	1	0	0	self	0	0	1	1	1	0	1	1	13
Perception	74	5	5	5	5	5	5	5	5	5	5	5	5	5	5	5	5	5	5	5	5	5	5	10	10	20	30	30	5	5	5	5	5	5	5	0	0	2	1	spouse	0	0	1	1	1	0	0	1	4
Perception	75	4	4	5	4	4	5	5	5	4	4	5	5	5	5	5	5	4	4	5	5	5	5	10	20	20	20	30	4.25	4.6	4.75	4.75	4.8	4.63	4.69	0	0	3	1	child	0	1	1	1	1	0	0	0	12
Perception	76	5	5	5	4	5	5	5	4	5	4	5	5	5	5	5	5	5	5	5	5	5	5	10	30	20	20	20	4.75	4.8	4.75	5	5	4.86	4.87	1	0	0	0	self	0	1	1	1	1	0	0	1	10
Perception	77	4	4	4	4	4	4	4	4	4	4	4	4	4	4	4	4	4	4	4	4	4	4	5	5	20	40	30	4	4	4	4	4	4	4	1	0	0	0	spouse	2	1	1	1	1	0	0	1	2
Perception	78	4	4	4	4	4	4	4	4	4	5	5	5	4	4	5	5	4	4	4	4	5	4	15	15	10	40	20	4	4	4.75	4.5	4.2	4.29	4.32	1	1	0	0	child	0	1	1	0	1	1	1	0	2
Perception	79	5	5	5	5	5	5	5	5	5	5	5	5	5	5	5	5	5	5	5	5	5	5	20	20	20	20	20	5	5	5	5	5	5	5	0	0	3	1	self	0	1	1	1	1	0	0	1	2
Perception	80	5	4	4	4	5	5	5	5	5	5	5	5	5	5	5	5	5	5	5	5	5	5	20	20	20	20	20	4.25	5	5	5	5	4.85	4.85	0	0	2	1	spouse	2	0	1	1	1	0	0	1	16
Perception	81	5	5	5	5	5	5	5	5	5	5	5	5	5	5	5	5	5	5	5	5	5	5	10	20	20	30	20	5	5	5	5	5	5	5	1	0	1	1	child	0	1	1	1	1	0	0	0	4
Perception	82	5	5	5	5	5	5	5	5	5	5	5	5	5	5	5	5	5	5	5	5	5	5	10	20	20	30	20	5	5	5	5	5	5	5	0	0	2	1	spouse	0	0	1	1	1	0	0	1	16
Perception	83	5	5	5	5	5	5	5	5	5	5	5	5	5	5	5	5	5	5	5	5	5	5	20	20	20	20	20	5	5	5	5	5	5	5	0	0	0	0	child	0	0	1	1	1	0	0	0	8
Perception	84	5	5	5	5	5	5	5	5	5	5	5	5	5	5	5	5	5	5	5	5	5	5	10	20	20	30	20	5	5	5	5	5	5	5	1	1	2	1	self	0	1	1	1	1	0	1	1	2
Perception	85	5	5	5	5	5	5	5	5	5	5	5	5	5	5	5	5	5	5	5	5	5	5	20	20	20	20	20	5	5	5	5	5	5	5	0	0	0	0	child	1	1	0	1	1	1	0	0	11
Perception	86	5	5	5	5	5	5	5	5	5	5	5	5	5	5	5	5	5	5	5	5	5	5	20	20	20	20	20	5	5	5	5	5	5	5	1	0	2	1	child	0	0	0	0	1	0	0	0	25
Perception	87	5	4	5	4	5	5	5	5	5	5	5	5	5	5	5	5	5	5	5	5	5	5	20	20	20	20	20	4.5	5	5	5	5	4.9	4.9	0	1	1	1	spouse	2	0	0	1	1	0	1	1	14
Perception	88	5	4	5	5	5	5	5	5	5	5	5	5	5	5	5	5	5	5	5	5	5	5	20	20	20	20	20	4.75	5	5	5	5	4.95	4.95	1	0	3	1	child	1	1	0	1	1	0	0	0	7
Perception	89	5	3	5	3	5	5	5	5	5	5	5	5	5	5	5	5	5	5	5	5	5	5	10	30	20	20	20	4	5	5	5	5	4.8	4.9	1	0	2	1	spouse	0	1	1	1	1	0	0	1	3
Perception	90	5	5	5	5	5	5	5	5	5	5	5	5	5	5	5	5	5	5	5	5	5	5	20	20	20	20	20	5	5	5	5	5	5	5	0	1	1	1	self	1	0	1	1	1	0	1	1	4
Perception	91	5	5	5	5	5	5	5	5	5	5	5	5	5	5	5	5	5	5	5	5	5	5	20	20	20	20	20	5	5	5	5	5	5	5	1	0	0	0	child	1	1	0	1	1	0	0	0	9
Perception	92	5	5	5	5	5	5	5	5	5	5	5	5	5	5	5	5	5	5	5	5	5	5	20	20	20	20	20	5	5	5	5	5	5	5	1	1	2	1	self	1	0	1	1	1	0	1	1	6
Perception	93	4	4	5	4	5	5	5	5	5	5	5	5	5	5	5	5	5	5	5	5	5	5	10	10	20	30	30	4.25	5	5	5	5	4.85	4.93	1	0	0	0	sibling	1	1	0	1	0	0	0	0	5
Perception	94	4	5	5	5	5	5	5	5	5	5	5	5	5	5	5	5	5	5	5	5	5	5	10	10	20	30	30	4.75	5	5	5	5	4.95	4.98	0	1	1	1	spouse	2	0	1	1	1	0	1	1	5
Perception	95	4	4	5	4	5	5	5	5	5	5	5	5	5	5	5	5	5	5	5	5	5	5	10	20	20	30	20	4.25	5	5	5	5	4.85	4.93	1	0	1	1	self	2	1	1	1	1	0	0	1	62
Perception	96	5	5	5	5	5	5	5	5	5	5	5	5	5	5	5	5	5	5	5	5	5	5	20	20	20	20	20	5	5	5	5	5	5	5	0	0	1	1	spouse	2	1	1	1	1	1	0	1	8
Perception	97	5	4	5	4	5	5	5	5	5	5	5	5	5	5	5	5	5	5	5	5	5	5	10	10	30	30	20	4.5	5	5	5	5	4.9	4.95	0	0	3	1	self	0	1	1	1	1	0	0	1	24
Perception	98	5	5	5	5	5	5	5	5	5	5	5	5	5	5	5	5	5	5	5	5	5	5	10	20	20	30	20	5	5	5	5	5	5	5	1	1	0	0	spouse	0	0	1	1	1	0	1	1	2
Perception	99	5	4	5	4	5	5	5	5	5	5	5	5	5	5	5	5	5	5	5	5	5	5	20	20	20	20	20	4.5	5	5	5	5	4.9	4.9	0	0	0	0	sibling	0	1	1	0	1	0	0	0	6
[truncated: 11 more columns]
